# Supplementary material for: Umbilical cord artery-derived perivascular stem cells for treatment of ovarian failure through CD146 signaling
Source: Signal Transduct Target Ther. 2022 Jul 13;7:223. doi: 10.1038/s41392-022-01029-4 (PMC9276707; doi:10.1038/s41392-022-01029-4)
Supplement: Supplementary file 15 — Raw data [file 41392_2022_1029_MOESM15_ESM.zip]

Archive with 3 entries (2 files):
- LM2019-0110 Proteome of UCA-PSCs and WJ-MSCs/raw data/
- LM2019-0110 Proteome of UCA-PSCs and WJ-MSCs/raw data/0110_1.raw
- LM2019-0110 Proteome of UCA-PSCs and WJ-MSCs/uniprot-proteome_UP000005640-Homo sapiens (Human).fasta
